# Supplementary material for: Effects of surgical and FFP2 masks on cardiopulmonary exercise capacity in patients with heart failure
Source: PLoS One. 2022 Aug 23;17(8):e0269470. doi: 10.1371/journal.pone.0269470 (PMC9397906; doi:10.1371/journal.pone.0269470)
Supplement: S1 Dataset — (XLSX) [file pone.0269470.s001.xlsx]

## Sheet: Tabelle1
	exercise duration/week	smoking	cigarettes/d	pack years	used facemask		Height (m)	weight (kg)	BMI	GFR	NTproBNP	EF	HF-Rest	RRsys-Rest	RRdia-Rest	VO2rest (ml/min)	rel-VO2rest(ml/min*kg)	VErest (l/min)	BF	TV	FVC (l)	FEV1 (l)	FEV1(%)	PEF (L/s)	Pmax (Watt)	relPmax (watt/kg)	HF-max	RRsys-max	RRdia-max	VO2max (ml/min)	rel-VO2max (ml/min*kg)	O2-Puls	VE (l/min)		BF	TV	RERr	RERp	RCP (VO2)	RCP (%VO2max)	RCP VO2/kg)	HF-5nB	PH-Ruhe	PCO2-Ruhe	PO2-Ruhe	Hb	SO2-Ruhe	Lac-Ruhe	PH-Max
Mean	106.25						1.7525	96.4083	31.2727	65.1667	572.967	43.8333	75.5833	122.5	73.3333	292.167	3.1056	11.4167	16.1083	0.772799	3.84667	2.91583	76.6336	6.94333	108.25	1.16727	129.667	175.917	79.0833	1498.5	15.969	11.626	62.0833	47.97	30.2083	2.03582	0.819167	1.07917	1139.92	75.8715	12.1986	96.1667	7.41908	37.15	72.375	10.0917	94.5083	1.2875	7.3628
SD	206.212				1=no mask		0.0463436	21.4978	6.13344	21.6452	566.982	11.1505	12.6596	14.5696	7.7733	38.2333	0.50651	1.92865	4.87842	0.286288	0.723179	0.451572	8.03457	1.77004	49.2971	0.653083	20.187	40.5854	10.3085	547.706	7.00725	3.68317	21.0474	17.747	5.78422	0.468646	0.0692109	0.1095	480.661	6.79173	6.22919	12.0139	0.0185544	3.18591	9.43322	1.02466	2.33918	0.387068	0.0370309
					2=surgical mask								77.25	114.833	70.8333	292.583	3.08616	11.0833	13.075	0.872478	3.45917	2.6425	77.4354	5.87083	101.167	1.09774	125.75	169	80.0833	1481.17	15.6571	11.8351	56.4167	45.42	28.6917	1.96575	0.800833	1.05167	1155.58	75.3339	12.2521	91.8333	7.4195	37.2	74.0833	10.05	94.6833	1.1125	7.3643
					3= FFP2 mask								10.5755	14.3896	6.92602	54.3498	0.546433	2.46644	2.52879	0.237703	0.732411	0.452169	7.82109	1.43373	50.956	0.683409	20.2759	32.1644	13.2216	632.12	7.69213	4.38754	17.3124	18.3442	5.22171	0.427468	0.0611196	0.077205	561.715	12.8728	6.96261	12.6766	0.0209957	3.67423	13.6438	0.926872	2.30369	0.327054	0.050447
													78.25	112.167	72.6667	303.5	3.1761	11.9167	14.425	0.881303	3.18833	2.4025	76.7312	5.11417	95.5833	1.03793	124.083	164.667	77.5	1300.33	13.8662	10.554	50.3333	43.41	28.875	1.74176	0.803333	1.05417	1034.08	69.0466	10.9862	92	7.42858	36.2083	74.5917	10.0667	95.1583	1.31	7.36282
													13.5454	18.5023	9.25727	68.2635	0.598902	2.87492	3.48193	0.373485	0.712471	0.434556	9.85594	1.61148	49.513	0.664862	18.8702	37.6112	16.7196	498.04	6.52578	3.51909	13.0128	17.8247	4.14293	0.334236	0.0486795	0.0754933	384.106	7.74023	4.94021	13.7179	0.0211637	4.30485	9.0902	0.742641	1.44943	0.360401	0.0452279
lfd. NR	Minuten					order	Height (m)	weight (kg)	BMI	GFR	NTproBNP	EF	HF-Rest	RRsys-Rest	RRdia-Rest	VO2rest (ml/min)	rel-VO2rest(ml/min*kg)	VErest (l/min)	BF	TV	FVC (l)	FEV1 (l)	FEV1(%)	PEF (L/s)	Pmax (Watt)	relPmax (watt/kg)	HF-max	RRsys-max	RRdia-max	VO2max (ml/min)	rel-VO2max (ml/min*kg)		VE (l/min)						RCP (VO2)	RCP (%VO2max)		HF-5nB
1	0	1	2	20	1	1	1.73	84.5	28.2335	53	713	30	71	100	57	279	3.30178	15	19.2	0.78125	3.84	2.42	63.0208	4.76	80	0.946746	106	117	63	1052	12.4497	9.92453	65	37.8	31.7	2.05047	0.9	1.19	900	85.5513	10.6509	93	7.418	35.6	57	11.1	89.7	1.8	7.38
2	60	0			1	1	1.8	148.5	45.8333	91	71.6	50	84	119	81	376	2.53199	12	24	0.5	4.83	3.35	69.3582	6.58	126	0.848485	118	133	68	1849	12.4512	15.6695	56	54.36	26.9	2.08178	0.79	1.03	1390	75.1758	9.36027	105	7.446	39.1	71.4	10.2	95	0.9	7.399
3	600	0			1	2	1.78	81	25.565	67	1514	37	106	137	82	263	3.24691	12	15.2	0.789474	3.82	2.95	77.2251	5.86	55	0.679012	162	152	81	945	11.6667	5.83333	43	28.8	22.3	1.92825	0.9	1.11	769	81.3757	9.49383	113	7.419	35.6	66.3	11.1	93.5	1.7	LoD
4	0	0			1	2	1.67	102	36.5736	35	50	52	82	138	72	301	2.95098	14	19.6	0.714286	3.18	2.56	80.5031	9.85	89	0.872549	142	178	76	1555	15.2451	10.9507	74	41.04	42.2	1.75355	0.92	1.12	1150	73.955	11.2745	104	7.42	36.4	66.9	9.4	93.6	1.1	7.35
5	75	0			1	1	1.74	71	23.4509	44	902	36	84	106	65	277	3.90141	10	19.3	0.518135	3.17	2.71	85.489	7.46	83	1.16901	125	134	67	844	11.8873	6.752	29	38.88	23.1	1.25541	0.7	0.91	679	80.4502	9.56338	107	7.41	34.2	82	9.2	96.3	LoD	7.37
6	0	1	10	40	1	3	1.8	113	34.8765	90	154	32	60	136	78	314	2.77876	13	13.2	0.984848	4.13	3.23	78.2082	6.31	112	0.99115	105	195	85	1720	15.2212	16.381	63	49.32	31.1	2.02572	0.86	1	1245	72.3837	11.0177	73	7.388	38.1	84.5	10.8	96.6	1.4	7.298
7	0	1	15	41	1	2	1.72	77	26.0276	97	86	55	75	100	69	220	2.85714	8	10.9	0.733945	4.01	2.89	72.0698	5.1	105	1.36364	139	220	80	1676	21.7662	12.0576	68	46.8	30.3	2.24422	0.77	1.19	1089	64.9761	14.1429	103	7.39	43.8	66.7	11.4	94.7	0.8	7.32
8	0	0	0	115	1	3	1.78	108	34.0866	50	1654	29	63	130	80	293	2.71296	11	7.1	1.5493	4.29	2.79	65.035	7.73	95	0.87963	115	165	90	1367	12.6574	11.887	61	43.2	24.6	2.47967	0.8	1	997	72.9334	9.23148	75	7.407	34.8	61.3	9.5	90.8	LoD	7.353
9	480	0	0	32	1	2	1.71	79.9	27.3246	88	50	52	61	123	67	322	4.03004	10	13.2	0.757576	5.21	3.95	75.8157	10.31	253	3.16646	160	212	73	2899	36.2829	18.1187	116	100.08	37.4	3.1016	0.82	1.25	2512	86.6506	31.4393	95	7.421	40	87.8	8.4	97.6	LoD	LoD
10	0	0	0	2.5	1	3	1.8	100	30.8642	62	868	43	76	127	81	261	2.61	11	13	0.846154	2.88	2.58	89.5833	7.7	95	0.95	126	183	99	1139	11.39	9.03968	50	43.2	33.2	1.50602	0.82	0.98	871	76.4706	8.71	96	7.444	31.9	75.4	9.7	95.6	LoD	7.409
11	0	1	0		1	3	1.8	107	33.0247	41	389	64	72	139	72	295	2.75701	10	16.9	0.591716	3.84	3.17	82.5521	6.49	117	1.09346	148	257	83	1625	15.1869	10.9797	68	51.12	31.4	2.16561	0.83	1.19	1214	74.7077	11.3458	96	7.435	39.8	71.2	9	94.5	1	7.343
12	60	0	0	4	1	1	1.7	85	29.4118	64	424	46	73	115	76	305	3.58824	11	21.7	0.506912	2.96	2.39	80.7432	5.17	89	1.04706	110	165	84	1311	15.4235	11.9182	52	41.04	28.3	1.83746	0.72	0.98	863	65.8276	10.1529	94	7.431	36.5	78	11.3	96.2	1.6	7.406
13					2	3	1.73	84.6	28.2669		713	30	65	86	58	249	2.94326	14	18	0.777778	3.61	2.37	65.651	4.61	75	0.886525	107	126	65	955	11.2884	8.92523	61	36	33	1.84848	0.94	1.19	779	74.0494	9.20804	86	7.413	32.8	59.4	10.7	89.5	1.7	LoD
14					2	3	1.8	148.5	45.8333		71.6	50	92	117	70	383	2.57912	13	12	1.08333	3.98	2.69	67.5879	5	104	0.700337	117	163	100	1900	12.7946	16.2393	51	46.44	29.1	1.75258	0.87	1.02	1498	81.0168	10.0875	101	7.44	39.6	73.2	9.9	95.4	1.2	7.42
15					2	3	1.78	81	25.565		1514	37	93	118	75	329	4.06173	10	9	1.11111	3.39	2.74	80.826	5.06	52	0.641975	153	135	74	833	10.284	5.44444	45	27.72	18.6	2.41935	0.79	1.14	679	71.8519	8.38272	106	7.41	39.3	65.6	10.3	92.3	1.3	7.39
16					2	3	1.67	102	36.5736		50	52	82	97	74	237	2.32353	15	13.9	1.07914	2.21	1.93	87.3303	5.55	88	0.862745	130	158	71	1067	10.4608	8.20769	46	40.68	32.8	1.40244	0.82	1.09	709	45.5949	6.95098	102	7.45	36.2	69.2	9	94.7	1.1	LoD
17					2	2	1.74	71	23.4509		902	36	79	108	64	202	2.84507	8	14.3	0.559441	2.78	2.32	83.4532	6.13	75	1.05634	114	130	65	763	10.7465	6.69298	30	36	21.7	1.38249	0.72	0.96	506	59.9526	7.12676	98	7.39	39.2	71.7	10	94.2	0.9	7.4
18					2	1	1.8	115	37.9839		154	32	66	125	71	370	3.21739	13	11.2	1.16071	3.97	2.86	72.0403	4.52	100	0.869565	106	174	92	1910	16.6087	18.0189	65	45	31.5	2.06349	0.81	1.07	1398	81.2791	12.1565	75	7.44	37.6	81.2	10.4	96.5	1.2	7.35
19					2	1	1.72	77	23.7654		86	55	85	124	74	286	3.71429	9	14.1	0.638298	3.9	2.75	70.5128	4.7	104	1.35065	141	217	98	1466	19.039	10.3972	49	46.44	23.1	2.12121	0.75	1.05	1240	73.9857	16.1039	107	7.39	43	73.2	10.3	96	0.6	7.33
20					2	1	1.78	108	34.0866		1654	29	73	139	71	284	2.62963	12	12.6	0.952381	3.75	2.67	71.2	7.34	87	0.805556	117	175	85	1420	13.1481	12.1368	58	40.32	28.9	2.00692	0.81	1.04	1242	90.8559	11.5	82	7.43	31.6	70	9.6	95.1	LoD	7.361
21					2	1	1.71	79.9	27.3246		50	52	63	114	68	314	3.92991	10	15.3	0.653595	4.93	3.82	77.4848	9.51	255	3.19149	160	204	67	3070	38.423	19.1875	103	100.8	35.5	2.90141	0.78	1.08	2626	90.583	32.8661	93	7.438	34.8	114	9.7	98.8	LoD	7.247
22					2	2	1.8	100	30.8642		868	43	87	122	87	291	2.91	12	10.4	1.15385	2.76	2.43	88.0435	6.71	89	0.89	130	172	93	1317	13.17	10.1308	54	41.04	32.5	1.66154	0.72	0.9	956	83.9333	9.56	100	7.425	32.2	73.9	10.3	95.8	LoD	7.413
23					2	2	1.8	107	33.0247		389	64	69	125	70	322	3.00935	10	15.2	0.657895	3.39	2.72	80.236	5.81	107	1	141	222	69	1749	16.3458	12.4043	58	47.52	26.2	2.21374	0.79	1.08	1323	81.4154	12.3645	84	7.415	39.1	71.3	8.3	94.5	0.9	7.353
24					2	2	1.7	85	29.4118		424	46	73	103	68	244	2.87059	7	10.9	0.642202	2.84	2.41	84.8592	5.51	78	0.917647	93	152	82	1324	15.5765	14.2366	57	37.08	31.4	1.81529	0.81	1	911	69.4889	10.7176	68	7.393	41	66.3	12.1	93.4	LoD	7.379
25					3	2	1.73	84.7	28.3003		713	30	67	90	56	318	3.75443	14	19.7	0.71066	3.43	2.26	65.8892	4.17	80	0.94451	100	121	71	964	11.3813	9.64	59	37.8	36	1.63889	0.83	1.15	761	72.3384	8.98465	79	7.438	31.6	64.4	10.3	92.7	0.9	7.374
26					3	2	1.8	148.5	45.8333		71.6	50	88	117	83	415	2.79461	13	15.9	0.81761	3.87	2.66	68.7339	5.63	108	0.727273	122	140	52	1660	11.1785	13.6066	50	47.88	30.2	1.65563	0.79	1.02	1282	69.3348	8.633	101	7.433	38	81.7	10.1	96.7	1.5	7.398
27					3	1	1.78	81	25.565		1514	37	106	130	92	234	2.88889	11	12.4	0.887097	3	2.39	79.6667	3.41	49	0.604938	150	148	85	820	10.1235	5.46667	43	26.64	27.1	1.58672	0.82	1.03	553	58.5185	6.82716	107	7.4	37.9	70.7	11.4	94.1	1.8	LoD
28					3	1	1.67	102	36.5736		50	52	76	126	79	244	2.39216	10	11.7	0.854701	1.84	1.63	88.587	4.02	75	0.735294	122	122	78	1120	10.9804	9.18033	43	36	32.7	1.31498	0.91	1.09	924	59.4212	9.05882	99	7.43	36.6	70.6	9.2	94.3	0.8	7.3
29					3	3	1.74	71	23.4509		902	36	73	99	72	177	2.49296	9	15.9	0.566038	2.72	2.42	88.9706	5.53	67	0.943662	127	130	61	629	8.85915	4.95276	36	33.12	26	1.38462	0.82	1.06	550	65.1659	7.74648	105	7.41	36.2	72.2	9.9	94.6	1.1	7.4
30					3	2	1.8	115	35.4938		154	32	67	107	71	384	3.33913	11	8.6	1.27907	3.91	2.73	69.821	4	85	0.73913	97	168	78	1470	12.7826	15.1546	41	39.6	25.1	1.63347	0.78	0.95	1240	72.093	10.7826	73	7.44	36.7	85.1	9.8	95.5	1.5	7.349
31					3	3	1.72	77	26.0276		86	55	88	87	66	289	3.75325	11	16.6	0.662651	3.51	2.03	57.8348	3.18	102	1.32468	137	212	115	1630	21.1688	11.8978	51	45.72	25.5	2	0.84	1.11	1245	74.284	16.1688	113	7.39	45.7	64.7	10.1	93.9	LoD	7.31
32					3	2	1.78	108	34.0866		1654	29	82	98	78	277	2.56481	18	9.4	1.91489	3.8	2.72	71.5789	6.87	78	0.722222	116	160	78	1173	10.8611	10.1121	51	37.08	24.8	2.05645	0.78	1.01	948	69.3489	8.77778	83	7.453	28.6	67.9	10.5	95.4	1.8	7.384
33					3	3	1.71	79.9	27.3246		50	52	53	111	67	336	4.20526	12	16.4	0.731707	4.24	3.36	79.2453	8.46	245	3.06633	155	204	64	2550	31.9149	16.4516	86	97.2	33.5	2.56716	0.8	1.2	1983	68.4029	24.8185	79	7.452	37	95.7	9	98.3	1	7.29
34					3	1	1.8	100	30.8642		868	43	83	118	68	377	3.77	16	19	0.842105	2.69	2.32	86.2454	6.4	82	0.82	118	172	98	1075	10.75	9.11017	51	38.52	31.7	1.60883	0.73	0.94	995	87.3573	9.95	92	7.448	31.6	72	10.3	95.5	1.5	7.426
35					3	1	1.8	109	33.642		389	64	85	153	70	307	2.81651	9	13.8	0.652174	2.64	2.14	81.0606	3.83	94	0.862385	141	241	71	1224	11.2294	8.68085	40	42.84	23	1.73913	0.81	1.05	1002	61.6615	9.19266	98	7.409	38.7	72.6	9.1	94.9	1.2	7.365
36					3	3	1.7	85	29.4118		424	46	71	110	70	284	3.34118	9	13.7	0.656934	2.61	2.17	83.1418	5.87	82	0.964706	104	158	79	1289	15.1647	12.3942	53	38.52	30.9	1.71521	0.73	1.04	926	70.6331	10.8941	75	7.44	35.9	77.5	11.1	96	LoD	7.395
													TTEST	TTEST	TTEST	TTEST	TTEST	TTEST	TTEST	TTEST	TTEST	TTEST	TTEST	TTEST	TTEST	TTEST	TTEST	TTEST	TTEST	TTEST	TTEST	TTEST	TTEST	TTEST	TTEST	TTEST	TTEST	TTEST	TTEST	TTEST	TTEST	TTEST	TTEST	TTEST	TTEST	TTEST	TTEST	TTEST	TTEST
													0.461804	0.122052	0.158787	0.977694	0.912106	0.489339	0.0718071	0.272739	0.00063146	0.00138259	0.497028	0.0092881	0.00278259	0.000939487	0.0757698	0.190284	0.789498	0.765743	0.604318	0.631432	0.078722	0.00278259	0.237069	0.380965	0.369937	0.25503	0.780305	0.894951	0.926904	0.121945	0.95592	0.956462	0.555189	0.851389	0.745217	0.26657	0.13592
													0.346079	0.0116408	0.730173	0.527083	0.729619	0.59969	0.282149	0.0294095	0.000101489	0.000167985	0.958257	0.00199784	0.000214676	0.000121882	0.0129215	0.0384115	0.693059	0.00044521	0.000462333	0.00252176	0.0114373	0.000214676	0.382514	0.000689158	0.401694	0.266849	0.0748198	0.0570602	0.0893926	0.132809	0.202994	0.22422	0.203664	0.906593	0.228348	0.879658	0.443317
1	25
2	26
3	27
4	28
5	29
6	30																		%		82.8856	82.395	100.127	73.6558	88.2987	88.9195				86.7757	86.8319	90.7792	81.0738	90.4941	95.5862	85.5558			90.7157	91.0047	90.0615	95.6672	100.128	97.4652	103.063	99.7523	100.688	101.748	100
7	31
8	32																									0.396055
9	33
10	34
11	35																							-0.59	0	-0.00223553	-6	0.0406424		-88	-1.06836	-0.284528	-6		0.330503					-13.2129		-12.2642
12	36																							-0.95	-18	-0.121212	4			-189	-1.27273	-2.06293	-6							-5.841		-11.0169
																								-2.45	-6	-0.0740741	-12			-125	-1.54321	-0.366667	0							-22.8571		-30.2469
																								-5.83	-14	-0.137255	-20			-435	-4.26471	-1.77038	-31							-14.5338		-26.7606
																								-1.93	-16	-0.225352	2			-215	-3.02817	-1.79924	7							-15.2844		-14.4
																								-2.31	-27	-0.25202	-8			-250	-2.43863	-1.22631	-22							-0.290698		-30.4762
																								-1.92	-3	-0.038961	-2			-46	-0.597403	-0.159744	-17							9.30788		-25.8993
																								-0.86	-17	-0.157407	1			-194	-1.7963	-1.77489	-10							-3.58449		-34.7826
																								-1.85	-8	-0.100125	-5			-349	-4.36796	-1.66714	-30							-18.2477		-40.625
																								-1.3	-13	-0.13	-8			-64	-0.64	0.070487	1							10.8867		-23.8095
																								-2.66	-23	-0.231073	-7			-401	-3.95756	-2.29888	-28							-13.0462		-35.1351
																								0.7	-7	-0.0823529	-6			-22	-0.258824	0.476049	1							4.80549		-14.5455
																									-5							-0.999295
																									-22							0.569825
																									-3							-0.388889
																									-1							-2.74301
																									-8							-0.0590175
																									-12							1.63792
																									-1							-1.66039
																									-8							0.249796
																									2							1.06875
																									-6							1.09109
																									-10							1.42453
																									-11							2.31838
[truncated: 15 more columns]
